# Supplementary material for: Explaining Bacterial Dispersion on Leaf Surfaces with an Individual-Based Model (PHYLLOSIM)
Source: PLoS One. 2013 Oct 4;8(10):e75633. doi: 10.1371/journal.pone.0075633 (PMC3790818; doi:10.1371/journal.pone.0075633)
Supplement: Table S1 — Raw data related to Figure 4. (XLSX) [file pone.0075633.s001.xlsx]

## Sheet: Table S1
Table S1: Raw data related to Figure 4*
A) Waterfilm, detachment 5%											B) Drops same volume, detachment 5%											C) Drops different volume, detachment 5%
0 days			2 days			8 days			16 days		0 days			2 days			8 days			16 days		0 days			2 days			8 days			16 days
size	number		size	number		size	number		size	number	size	number		size	number		size	number		size	number	size	number		size	number		size	number		size	number
1	6.66667		1	49.3333		1	225		1	439.333	1	10		1	42.3333		1	161		1	339.667	1	8.66667		1	30.6667		1	128.667		1	253.667
2	1		2	22		2	97		2	211.333	2	2		2	20.6667		2	65.3333		2	153	2	2.66667		2	14.3333		2	69.3333		2	122.333
4			4	15		4	46		4	97	4			4	8		4	41		4	64.6667	4			4	5.33333		4	30		4	69.3333
8			8	6.66667		8	22		8	46	8			8	3		8	20.3333		8	41	8			8	2		8	14.3333		8	30
16			16	4.33333		16	15		16	22	16			16	5		16	8		16	20.3333	16			16	1		16	5.33333		16	14.3333
32			32	0.666667		32	6.66667		32	15	32			32	2.66667		32	3		32	8	32			32	1		32	2		32	5.33333
64			64	1		64	4.33333		64	6.66667	64			64	4.33333		64	5		64	3	64			64	6		64	1		64	2
128			128	2		128	0.666667		128	4.33333	128			128	5		128	2.66667		128	5	128			128	3.33333		128	1		128	1
256			256	4.33333		256	1		256	0.666667	256			256	1.33333		256	4.33333		256	2.66667	256			256	1.66667		256	6		256	1
512			512	0.666667		512	2		512	1	512			512	0.666667		512	5		512	4.33333	512			512			512	3.33333		512	6
1024			1024	0.333333		1024	4.33333		1024	2	1024			1024			1024	1.33333		1024	5	1024			1024			1024	1.66667		1024	3.33333
2048			2048			2048	0.666667		2048	4.33333	2048			2048			2048	0.666667		2048	1.33333	2048			2048			2048			2048	1.66667
4096			4096			4096			4096	0.666667	4096			4096			4096			4096	0.666667	4096			4096			4096			4096
8192			8192			8192			8192	0.333333	8192			8192			8192			8192		8192			8192			8192			8192
A) Waterfilm, detachment 2.5%											B) Drops same volume, detachment 2.5%											C) Drops different volume, detachment 2.5%
0 days			2 days			8 days			16 days		0 days			2 days			8 days			16 days		0 days			2 days			8 days			16 days
size	number		size	number		size	number		size	number	size	number		size	number		size	number		size	number	size	number		size	number		size	number		size	number
1	8		1	26.6667		1	108		1	202.667	1	8		1	20.6667		1	70.3333		1	151	1	7.66667		1	16.6667		1	67.3333		1	128.667
2	1.33333		2	12.3333		2	53.3333		2	106	2	1		2	8		2	39.3333		2	70	2	1		2	6		2	32		2	65.6667
4			4	8.33333		4	25		4	53.3333	4			4	4.66667		4	20.6667		4	38.6667	4			4	4.66667		4	15.6667		4	32
8			8	3.33333		8	12.3333		8	25	8			8	2.66667		8	8.33333		8	20.6667	8			8	3		8	6		8	15.6667
16			16	1.33333		16	8.33333		16	12.3333	16			16	0.333333		16	5		16	8.33333	16			16	1.66667		16	4.66667		16	6
32			32	1		32	3.33333		32	8.33333	32			32	1		32	2.66667		32	5	32			32	1.33333		32	3		32	4.66667
64			64	0.333333		64	1.33333		64	3.33333	64			64	4		64	0.333333		64	2.66667	64			64	3		64	1.66667		64	3
128			128	2.33333		128	1		128	1.33333	128			128	3.66667		128	1		128	0.333333	128			128	2.66667		128	1.33333		128	1.66667
256			256	7		256	0.333333		256	1	256			256	1		256	4		256	1	256			256	2		256	3		256	1.33333
512			512			512	2.33333		512	0.333333	512			512	1		512	3.33333		512	4	512			512	0.333333		512	2.66667		512	3
1024			1024			1024	7		1024	2.33333	1024			1024			1024	1.33333		1024	3.33333	1024			1024			1024	2		1024	2.66667
2048			2048			2048			2048	7	2048			2048			2048	1		2048	1.33333	2048			2048			2048	0.333333		2048	2
4096			4096			4096			4096		4096			4096			4096			4096	1	4096			4096			4096			4096	0.333333
A) Waterfilm, detachment 10%											B) Drops same volume, detachment 10%											C) Drops different volume, detachment 10%
0 days			2 days			8 days			16 days		0 days			2 days			8 days			16 days		0 days			2 days			8 days			16 days
size	number		size	number		size	number		size	number	size	number		size	number		size	number		size	number	size	number		size	number		size	number		size	number
1	8		1	111.667		1	451		1	874.333	1	8.33333		1	88.6667		1	330.667		1	690.333	1	9.66667		1	67.3333		1	251.667		1	509.333
2			2	53.3333		2	203		2	410.333	2	0.666667		2	34.6667		2	157.667		2	296	2	1.66667		2	28.6667		2	112.333		2	228.667
4			4	22.3333		4	101.333		4	201	4			4	18		4	78.6667		4	158	4			4	13.6667		4	58.3333		4	110.667
8			8	11.3333		8	52.3333		8	100.667	8			8	6.33333		8	36.3333		8	77.6667	8			8	9.66667		8	28.3333		8	58.3333
16			16	4.33333		16	22.3333		16	52.3333	16			16	4.33333		16	18.3333		16	36.3333	16			16	2.33333		16	13.6667		16	28.6667
32			32	4		32	11.3333		32	22.3333	32			32	2.33333		32	6.66667		32	18.3333	32			32	2		32	9.66667		32	13.6667
64			64	2.33333		64	4.33333		64	11.3333	64			64	4.33333		64	4		64	7	64			64	3		64	2.33333		64	9.33333
128			128	4		128	4		128	4.66667	128			128	2.66667		128	2.66667		128	3.66667	128			128	5.33333		128	2		128	2.33333
256			256	4		256	2.66667		256	3.66667	256			256	2.33333		256	4.33333		256	2.66667	256			256	1		256	3		256	2
512			512	0.666667		512	3.66667		512	3	512			512	0.666667		512	2.33333		512	4.33333	512			512			512	5.33333		512	3.33333
1024			1024			1024	4		1024	3.33333	1024			1024			1024	2.66667		1024	2.33333	1024			1024			1024	1		1024	5
2048			2048			2048	0.666667		2048	4	2048			2048			2048	0.666667		2048	2.66667	2048			2048			2048			2048	1
4096			4096			4096			4096	0.666667	4096			4096			4096			4096	0.666667	4096			4096			4096			4096
*Effect of detachment of cells (probability of 5%, 2.5% and 10% after division) on bacterial clustering patterns in combination with effect of water distribution, averaged over 3 replicate simulations: A) landscape covered by a water film, B) landscape covered by water drops of the same volume, C) landscape covered by water drops of different volumes.
Supporting information belonging to the publication Explaining bacterial dispersion on leaf surfaces with an individual-based model (PHYLLOSIM)
Annemieke van der Wal, Robin Tecon, Jan-Ulrich Kreft, Wolf M. Mooij, Johan H.J. Leveau
PLoS ONE, 2013
